# Supplementary material for: Impacts of platinum-based chemotherapy on subsequent testicular function and fertility in boys with cancer
Source: Hum Reprod Update. 2020 Sep 16;26(6):874–85. doi: 10.1093/humupd/dmaa041 (PMC7600277; doi:10.1093/humupd/dmaa041)
Supplement: dmaa041_Supplementary_Data [file dmaa041_supplementary_data.zip]

Archive with 6 entries (5 files):
- dmaa041-suppl_data/
- dmaa041-suppl_data/Supplementary_Table_SI final.docx
- dmaa041-suppl_data/Supplementary_Table_SII final.docx
- dmaa041-suppl_data/Supplementary_Table_SIII final.docx
- dmaa041-suppl_data/Supplementary_Table_SIV final.docx
- dmaa041-suppl_data/Supplementary_Table_SV final.docx
